# Supplementary material for: Charged Residues Flanking the Transmembrane Domain of Two Related Toxin–Antitoxin System Toxins Affect Host Response
Source: Toxins (Basel). 2021 May 1;13(5):329. doi: 10.3390/toxins13050329 (PMC8147318; doi:10.3390/toxins13050329)
Supplement: Supplementary file 1 [file toxins-13-00329-s001.zip]

Archive with 1 entries (1 files):
- toxins-1164826-supplementary.pdf
